# Supplementary material for: All-Solution Processed Single-Layer WOLEDs Using [Pt(salicylidenes)] as Guests in a PFO Matrix
Source: Nanomaterials (Basel). 2022 Jul 20;12(14):2497. doi: 10.3390/nano12142497 (PMC9316125; doi:10.3390/nano12142497)
Supplement: Supplementary file 1 [file nanomaterials-12-02497-s001.zip]

Archive with 1 entries (1 files):
- nanomaterials-1797615-supplementary.pdf
